# Supplementary material for: The Distributions and Boundary of Two Distinct, Local Forms of Japanese Pond Frog, Pelophylax porosus brevipodus, Inferred From Sequences of Mitochondrial DNA
Source: Front Genet. 2018 Apr 5;9:79. doi: 10.3389/fgene.2018.00079 (PMC5900786; doi:10.3389/fgene.2018.00079)
Supplement: Supplementary file 1 [file Data_Sheet_1.xlsx]

## Sheet: Sheet1
			Supplementary table 1 | Sequences of repeating units in D-loop region
		Poulation	Type of unit			Sequence															No. of repeats
		Kita-Nagoya	A	C	C	T	T	A	T	A	G	A	G	T	A	C	T	T	A	T	56>
			B	・	・	・	・	・	・	・	・	G	T	・	・	・	・	・	・	・	20
		Iga (B)	A	・	・	・	・	・	・	・	・	A	G	・	・	A	・	・	・	C	9
			A	・	・	・	・	・	・	・	・	A	G	・	・	・	・	・	・	・	6
			B	・	・	Y	・	・	・	・	・	G	T	・	・	・	・	・	・	・	21>
			A	・	・	・	・	・	・	・	・	A	G	・	・	・	・	・	・	・	7>
			B	・	・	Y	・	・	・	・	・	G	T	・	・	・	・	・	・	・	43
		Kobe-O	A	・	・	・	・	・	・	・	・	A	G	・	・	A	・	・	・	C	7
			A	・	・	・	・	・	・	・	・	A	G	・	・	・	・	・	・	C	3
			B	・	・	Y/-	T/-	・	・	・	R	G	T	・	・	・	・	・	・	・	97>
		Kakogawa-I	A	・	・	・	・	・	・	・	・	A	G	・	・	・	・	・	・	C	17>
			B	・	・	・	・	・	・	・	・	G	T	・	・	・	・	・	・	・	11
			A	・	・	・	・	・	・	・	・	A	G	・	・	・	・	・	・	・	5
			B	・	・	・	・	・	・	・	・	G	T	・	・	・	・	・	・	・	1
			A	・	・	・	・	・	・	・	・	A	G	・	・	・	・	・	・	・	2
			B	・	・	Y	・	・	・	・	・	G	T	・	・	・	・	・	・	・	23
		Okayama-S	A	・	・	・	・	・	・	・	・	A	G	・	・	・	・	・	・	・	~33
		Miyoshi	B	・	・	・	・	・	・	・	・	G	T	・	・	・	・	・	・	・	~16
		Kannnabe	A	・	・	・	・	・	・	・	・	A	G	・	・	・	・	・	・	・	~14
		Y, thymine or cytosine
		R, adenine or guanine
		Dash, deletion
		Period, same nucleotide as that of top line (Kita-nagoya A)
